# Supplementary material for: Early Diagnosis of Fibromyalgia Using Surface-Enhanced Raman Spectroscopy Combined with Chemometrics
Source: Biomedicines. 2024 Jan 9;12(1):133. doi: 10.3390/biomedicines12010133 (PMC10813180; doi:10.3390/biomedicines12010133)
Supplement: Supplementary file 1 [file biomedicines-12-00133-s001.zip]

Archive with 1 entries (1 files):
- biomedicines-2812302-supplementary.pdf
